# Supplementary material for: Sodium-Glucose Cotransporter-2 Inhibitor versus Beta-Blocker Use for Hepatocellular Carcinoma Risk among People with Hepatitis B or C Virus Infection and Diabetes Mellitus
Source: Cancers (Basel). 2023 Mar 31;15(7):2104. doi: 10.3390/cancers15072104 (PMC10093089; doi:10.3390/cancers15072104)
Supplement: Supplementary file 1 [file cancers-15-02104-s001.zip]

Archive with 1 entries (1 files):
- cancers-2236786-supplementary.pdf
